# Supplementary material for: Effects and Mechanism of Particulate Matter on Tendon Healing Based on Integrated Analysis of DNA Methylation and RNA Sequencing Data in a Rat Model
Source: Int J Mol Sci. 2022 Jul 25;23(15):8170. doi: 10.3390/ijms23158170 (PMC9332732; doi:10.3390/ijms23158170)
Supplement: Supplementary file 1 [file ijms-23-08170-s001.zip]

Archive with 1 entries (1 files):
- ijms-1809912-supplementary.xls
