# Supplementary material for: Effects and Mechanism of Particulate Matter on Tendon Healing Based on Integrated Analysis of DNA Methylation and RNA Sequencing Data in a Rat Model
Source: Int J Mol Sci. 2022 Jul 25;23(15):8170. doi: 10.3390/ijms23158170 (PMC9332732; doi:10.3390/ijms23158170)
Supplement: Supplementary file 1 [file ijms-23-08170-s001.zip › ijms-1809912-supplementary.xls]

## Sheet: Supplementary table S1.
Ingenuity Canonical Pathways	-log(p-value)	zScore	Ratio	Molecules
CREB Signaling in Neurons	3.28	3.02372	0.0497	ADCY5,ADCY6,ADGRA1,Adgre4,ADORA1,ADRA2A,APLNR,CALCRL,CCR7,CELSR2,CREB1,CYSLTR1,EDNRA,FZD10,FZD4,GNAQ,GPR83,GPR88,GUCY1B1,HCAR1,HRH2,HTR1B,HTR2A,HTR2B,KRAS,OPRK1,PLCD4,PRKAR2B,SCTR,SSTR4
Corticotropin Releasing Hormone Signaling	1.82	3	0.0604	ADCY5,ADCY6,CREB1,GNAQ,GUCY1A2,GUCY1B1,NPR1,PRKAR2B,SHH
Neurovascular Coupling Signaling Pathway	1.49	2.7136	0.0489	ADORA1,ENTPD1,GNAQ,GUCY1A2,GUCY1B1,KCNMB1,NPR1,PRKAR2B,PRKG2,RYR2,SLCO2A1
cAMP-mediated signaling	2.95	2.67261	0.0644	ADCY5,ADCY6,ADORA1,ADRA2A,APLNR,CREB1,GUCY1B1,HRH2,HTR1B,OPRK1,PDE1B,PDE3A,PDE4A,PRKAR2B,RAP1GAP
Synaptogenesis Signaling Pathway	1.77	2.67261	0.0478	ADCY5,ADCY6,CDH26,CDH5,CREB1,EPHA7,GUCY1B1,ITSN1,KALRN,KRAS,PRKAR2B,RASGRF1,SYT15,SYT17,UNC13A
Relaxin Signaling	2.63	2.64575	0.071	ADCY5,ADCY6,CREB1,GNAQ,GUCY1A2,GUCY1B1,NPR1,PDE1B,PDE3A,PDE4A,PRKAR2B
P2Y Purigenic Receptor Signaling Pathway	1.69	2.64575	0.0611	ADCY5,ADCY6,CREB1,GNAQ,GUCY1B1,KRAS,PLCD4,PRKAR2B
White Adipose Tissue Browning Pathway	2.55	2.52982	0.0735	ADCY5,ADCY6,CREB1,GUCY1A2,GUCY1B1,LIPE,NPR1,PRKAG3,PRKAR2B,PRKG2
Phagosome Formation	2.96	2.47487	0.0463	ADGRA1,Adgre4,ADORA1,ADRA2A,APLNR,CALCRL,CCR7,CELSR2,CYSLTR1,EDNRA,FZD10,FZD4,GPR83,GPR88,HCAR1,HRH2,HTR1B,HTR2A,HTR2B,ITGA1,ITGA4,KRAS,MAP2K5,MYH1,MYH4,MYLK,MYO5C,OPRK1,PAK6,SCARA5,SCTR,SSTR4
Melanocyte Development and Pigmentation Signaling	1.92	2.44949	0.0729	ADCY5,ADCY6,CREB1,GUCY1B1,KITLG,KRAS,PRKAR2B
Gαs Signaling	1.84	2.44949	0.065	ADCY5,ADCY6,CREB1,GNAQ,GUCY1B1,HRH2,PRKAR2B,RYR2
Cardiac β-adrenergic Signaling	1.38	2.44949	0.0506	ADCY5,ADCY6,GNAQ,GUCY1B1,PDE1B,PDE3A,PDE4A,PRKAR2B,RYR2
Dopamine-DARPP32 Feedback in cAMP Signaling	1.34	2.33333	0.0497	ADCY5,ADCY6,CREB1,GNAQ,GUCY1A2,GUCY1B1,PLCD4,PRKAR2B,PRKG2
Oxytocin Signaling Pathway	2.21	2.32379	0.0538	CREB1,GNAQ,GUCY1A2,GUCY1B1,KRAS,LIPE,MAP2K5,MYH1,MYH4,MYLK,MYO5C,NPR1,PRKAG3,PRKAR2B,PRKG2
Estrogen Receptor Signaling	1.45	2.32379	0.0419	ADCY5,ADCY6,CCND1,CDKN1A,CREB1,EIF2B3,FOXO1,GNAQ,GUCY1B1,HSP90B1,KRAS,MMP12,MMP28,PLCD4,PRKAG3,PRKAR2B,SETD7
HGF Signaling	1.67	2.23607	0.0606	CCND1,CDKN1A,ELF4,ETS1,ITGA1,ITGA4,KRAS,MAP3K13
BMP signaling pathway	1.6	2.23607	0.069	BMP5,CREB1,KRAS,PRKAR2B,XIAP,ZNF423
G-Protein Coupled Receptor Signaling	6.37	2.16025	0.0599	ADCY5,ADCY6,ADGRA1,Adgre4,ADORA1,ADRA2A,APLNR,CALCRL,CCND1,CCR7,CELSR2,CREB1,CYSLTR1,EDNRA,FOXO1,FZD10,FZD4,GNAQ,GPR83,GPR88,GUCY1B1,HCAR1,HRH2,HTR1B,HTR2A,HTR2B,KRAS,LATS2,MAP2K5,MAP3K13,MYLK,NFATC2,OPRK1,PAK6,PDE1B,PDE3A,PDE4A,PRKAR2B,RAP1GAP,SCTR,SIX2,SSTR4
Unfolded protein response	3.97	2.12132	0.111	CALR,CANX,DNAJB11,DNAJB9,DNAJC3,HSP90B1,HSPA5,PDIA6,SEL1L,XBP1
Breast Cancer Regulation by Stathmin1	3.1	2.04265	0.049	ADGRA1,Adgre4,ADORA1,ADRA2A,APLNR,ARHGEF4,CALCRL,CCND1,CCR7,CELSR2,CREB1,CYSLTR1,EDNRA,FZD10,FZD4,GNAQ,GPR83,GPR88,HCAR1,HRH2,HTR1B,HTR2A,HTR2B,KRAS,OPRK1,PRKAR2B,SCTR,SSTR4,STMN1
Colorectal Cancer Metastasis Signaling	1.31	1.89737	0.0443	ADCY5,ADCY6,CCND1,FZD10,FZD4,GNAQ,GUCY1B1,KRAS,MMP12,MMP28,PRKAR2B,TCF4
Cardiac Hypertrophy Signaling (Enhanced)	3.03	1.8	0.0498	ADCY5,ADCY6,ADRA2A,EDNRA,EIF2B3,FZD10,FZD4,GNAQ,GUCY1B1,IL17B,Il17d,IL1R1,IL22RA1,ITGA1,ITGA4,KRAS,MAP2K5,MAP3K13,NFATC2,NPR1,PDE1B,PDE3A,PDE4A,PLCD4,PRKAR2B,RPS6,RYR2
GNRH Signaling	1.59	1.66667	0.0526	ADCY5,ADCY6,CREB1,GNAQ,GNRH1,GUCY1B1,KRAS,MAP3K13,PAK6,PRKAR2B
Nitric Oxide Signaling in the Cardiovascular System	2.43	1.63299	0.0756	GUCY1A2,GUCY1B1,HSP90B1,NPR1,PDE1B,PRKAR2B,PRKG2,RYR2,SLC7A1
Adrenomedullin signaling pathway	3.67	1.60357	0.0754	ADCY5,ADCY6,CALCRL,GNAQ,GUCY1A2,GUCY1B1,IL1RN,KRAS,MAP2K5,MYLK,NPR1,PLCD4,PRKAR2B,PRKG2,TFAP2C
Dilated Cardiomyopathy Signaling Pathway	3.33	1.50756	0.0811	ACTC1,ADCY5,ADCY6,DSG2,GUCY1B1,MYH1,MYH4,MYO5C,PDE3A,PRKAR2B,RYR2,TNNT2
Endoplasmic Reticulum Stress Pathway	3.79	1.34164	0.238	CALR,DNAJC3,HSP90B1,HSPA5,XBP1
Heparan Sulfate Biosynthesis (Late Stages)	1.79	1.34164	0.0759	CES2,Ces2g,CHST7,HS3ST1,HS3ST5,LIPE
Heparan Sulfate Biosynthesis	1.63	1.34164	0.0698	CES2,Ces2g,CHST7,HS3ST1,HS3ST5,LIPE
Osteoarthritis Pathway	1.73	1.26491	0.0513	ADIPOQ,CREB1,DDIT4,EPAS1,FZD10,FZD4,IL1R1,ITGA1,ITGA4,MMP12,PRKAG3,TCF4
eNOS Signaling	3.05	1	0.0755	ADCY5,ADCY6,CHRNE,CHRNG,GNAQ,GUCY1A2,GUCY1B1,HSP90B1,HSPA5,PRKAG3,PRKAR2B,SLC7A1
Protein Kinase A Signaling	3.02	0.942809	0.0541	ADCY5,ADCY6,ANAPC11,CREB1,DUSP2,FLNB,GNAQ,GUCY1B1,H1-10,LIPE,MYH4,MYLK,NFATC2,PDE1B,PDE3A,PDE4A,PLCD4,PRKAR2B,RYR2,SHH,TCF4,UBASH3B
AMPK Signaling	1.98	0.707107	0.0537	ADIPOQ,ADRA2A,CCND1,CDKN1A,CHRNE,CHRNG,CREB1,FOXO1,GNAQ,LIPE,PRKAG3,PRKAR2B,STRADA
Gαi Signaling	3.55	0.632456	0.0857	ADCY5,ADCY6,ADORA1,ADRA2A,APLNR,GNAQ,GUCY1B1,HTR1B,KRAS,OPRK1,PRKAR2B,RAP1GAP
Ferroptosis Signaling Pathway	2.65	0.632456	0.0758	ALOXE3,CDKN1A,CHAC1,FTH1,H2BC5,KRAS,NOX1,PRKAG3,SLC7A11,TFAP2C
Pulmonary Fibrosis Idiopathic Signaling Pathway	1.65	0.534522	0.046	ACTC1,AREG,CCND1,COL4A1,EDNRA,F2,FOXO1,FZD10,FZD4,KRAS,LATS2,MMP12,MMP28,NOTCH3,TCF4
GPCR-Mediated Integration of Enteroendocrine Signaling Exemplified by an L Cell	1.89	0.447214	0.08	ADCY5,ADCY6,GNAQ,GUCY1B1,PLCD4,PRKAR2B
Renin-Angiotensin Signaling	1.86	0.447214	0.0656	ADCY5,ADCY6,GNAQ,GUCY1B1,KRAS,NOX1,PAK6,PRKAR2B
WNT/Ca+ pathway	1.61	0.447214	0.0781	CREB1,FZD10,FZD4,NFATC2,PLCD4
Apelin Endothelial Signaling Pathway	1.52	0.447214	0.0567	ADCY5,ADCY6,APLNR,GNAQ,GUCY1B1,KRAS,PRKAG3,TEK
Melatonin Signaling	1.42	0.447214	0.0694	GNAQ,GNRH1,MAP2K5,PLCD4,PRKAR2B
Endocannabinoid Developing Neuron Pathway	2.29	0.377964	0.072	ADCY5,ADCY6,CCND1,CREB1,GUCY1B1,KRAS,MAP2K5,PRKAR2B,RAP1GAP
RHOGDI Signaling	1.62	0.377964	0.0512	ACTC1,ARHGAP6,ARHGEF4,CDH26,CDH5,GNAQ,ITGA1,ITGA4,MYH1,MYH4,PAK6
Actin Cytoskeleton Signaling	1.59	0.333333	0.049	ACTC1,Actn3,ARHGEF4,F2,ITGA1,ITGA4,KRAS,MYH1,MYH4,MYLK,MYO5C,PAK6
Semaphorin Neuronal Repulsive Signaling Pathway	2.72	0.301511	0.0728	GUCY1A2,GUCY1B1,ITGA1,ITGA4,MAP2K5,NRP1,PAK6,PDE4A,PLXNA2,PRKAR2B,PRKG2
Hepatic Fibrosis Signaling Pathway	1.61	0.258199	0.043	CCND1,CREB1,EDNRA,FOXO1,FTH1,FZD10,FZD4,IL1R1,IL1RN,ITGA1,ITGA4,KRAS,MAP2K5,MYLK,NOX1,PRKAR2B,SHH,TCF4
Calcium Signaling	3.79	0	0.0741	ACTC1,ATP2C1,CALR,CHRNE,CHRNG,CREB1,MYH1,MYH4,MYO5C,NFATC2,PRKAR2B,RYR2,TNNT2,Tnnt3,TP63,Tpm1
PPARα/RXRα Activation	2.77	0	0.0667	ADCY5,ADCY6,ADIPOQ,CHD5,GNAQ,GPD1,GUCY1B1,HSP90B1,IL1R1,KRAS,PLCD4,PRKAG3,PRKAR2B
Leukocyte Extravasation Signaling	1.93	0	0.057	ACTC1,Actn3,ARHGAP6,CDH5,CLDN9,ITGA4,JAM2,MMP12,MMP28,NOX1,RAP1GAP
Opioid Signaling Pathway	1.54	0	0.0468	ADCY5,ADCY6,CREB1,GNAQ,GUCY1B1,KRAS,MAP2K5,OPRK1,PDE1B,PRKAR2B,RGS5,RYR2,TCF4
PFKFB4 Signaling Pathway	1.52	0	0.087	CREB1,FBP2,MAP2K5,PRKAR2B
Agrin Interactions at Neuromuscular Junction	1.46	0	0.0714	ACTC1,ITGA4,KRAS,PAK6,UTRN
Thrombin Signaling	1.31	0	0.0472	ADCY5,ADCY6,ARHGEF4,CREB1,F2,GNAQ,GUCY1B1,KRAS,MYLK,PLCD4
Cell Cycle: G1/S Checkpoint Regulation	1.51	-1.34164	0.0735	CCND1,CDKN1A,FOXO1,RPL11,RPL5
Apelin Adipocyte Signaling Pathway	3.93	-1.41421	0.11	ADCY5,ADCY6,APLNR,GPX1,GPX2,GUCY1B1,LIPE,NOX1,PRKAG3,PRKAR2B
Endocannabinoid Cancer Inhibition Pathway	2.86	-2.33333	0.0759	ADCY5,ADCY6,CCND1,CDKN1A,CREB1,GNAQ,GUCY1B1,MAP2K5,PRKAG3,PRKAR2B,TCF4
Regulation of eIF4 and p70S6K Signaling	9.59		0.128	EIF2B3,EIF3K,FAU,ITGA1,ITGA4,KRAS,RPS12,RPS15,RPS15A,RPS19,RPS2,RPS24,RPS25,RPS26,RPS27,RPS28,RPS29,RPS5,RPS6,RPS7,RPS8,RPS9,RPSA
mTOR Signaling	7.46		0.104	DDIT4,EIF3K,FAU,KRAS,PRKAG3,RPS12,RPS15,RPS15A,RPS19,RPS2,RPS24,RPS25,RPS26,RPS27,RPS28,RPS29,RPS5,RPS6,RPS7,RPS8,RPS9,RPSA
Agranulocyte Adhesion and Diapedesis	6.11		0.0935	2610528A11Rik,ACTC1,CCL11,CCL4,Ccl7,CCR7,CDH5,CLDN9,CXCL2,Cxcl9,IL1R1,IL1RN,ITGA1,ITGA4,MMP12,MMP28,MYH1,MYH4,MYO5C,SELE
Cellular Effects of Sildenafil (Viagra)	5.8		0.107	ACTC1,ADCY5,ADCY6,GUCY1A2,GUCY1B1,MYH1,MYH4,MYLK,MYO5C,NPR1,PDE1B,PDE3A,PDE4A,PLCD4,PRKAR2B,PRKG2
Granulocyte Adhesion and Diapedesis	4.48		0.0847	2610528A11Rik,CCL11,CCL4,Ccl7,CCR7,CDH5,CLDN9,CXCL2,Cxcl9,HRH2,IL1R1,IL1RN,ITGA4,MMP12,MMP28,SELE
Gap Junction Signaling	3.69		0.0758	ACTC1,ADCY5,ADCY6,GNAQ,GUCY1A2,GUCY1B1,HTR2A,HTR2B,KRAS,MAP2K5,NPR1,PLCD4,PRKAR2B,PRKG2,SP3
Circadian Rhythm Signaling	3.24		0.0639	ADCY5,ADCY6,CREB1,GNAQ,GUCY1A2,GUCY1B1,KRAS,MAP2K5,NPR1,NR1D1,NR1D2,PLCD4,PRKAG3,PRKAR2B,PRKG2,RACK1,RYR2
Serotonin Receptor Signaling	3		0.133	ADCY5,ADCY6,GUCY1B1,HTR1B,HTR2A,HTR2B
Sertoli Cell-Sertoli Cell Junction Signaling	2.56		0.0631	ACTC1,Actn3,CLDN9,EPN3,GUCY1A2,GUCY1B1,ITGA1,ITGA4,JAM2,KRAS,MAP3K13,PRKAR2B,PRKG2
Molecular Mechanisms of Cancer	2.51		0.0492	ADCY5,ADCY6,ARHGEF4,BMP5,CCND1,CDK19,CDKN1A,CFLAR,FOXO1,FZD10,FZD4,GNAQ,GUCY1B1,ITGA1,ITGA4,KRAS,PAK6,PRKAR2B,RASGRF1,SHH,TCF4,XIAP
Leptin Signaling in Obesity	2.46		0.0921	ADCY5,ADCY6,FOXO1,GUCY1B1,PDE3A,PLCD4,PRKAR2B
Caveolar-mediated Endocytosis Signaling	1.89		0.08	ACTC1,COPG2,FLNB,ITGA1,ITGA4,ITSN1
GADD45 Signaling	1.85		0.15	CCND1,CDKN1A,GADD45B
α-Adrenergic Signaling	1.66		0.0648	ADCY5,ADCY6,ADRA2A,GNAQ,GUCY1B1,KRAS,PRKAR2B
Axonal Guidance Signaling	1.63		0.0413	ADAMTS9,BMP5,EPHA7,FZD10,FZD4,GNAQ,ITGA1,ITGA4,ITSN1,KALRN,KRAS,MMP12,MMP28,NFATC2,NRP1,PAK6,PLCD4,PLXNA2,PRKAR2B,SHH,SRGAP3
Adipogenesis pathway	1.62		0.0593	FOXO1,FZD10,FZD4,KLF5,NR1D1,NR2F2,XBP1,ZNF423
Retinol Biosynthesis	1.52		0.087	Akr1b7,CES2,LIPE,RBP7
NAD Salvage Pathway II	1.5		0.111	ACP6,NT5C2,NT5C3B
Basal Cell Carcinoma Signaling	1.42		0.0694	BMP5,FZD10,FZD4,SHH,TCF4
Superpathway of Cholesterol Biosynthesis	1.42		0.103	FDPS,MVD,TM7SF2
IL-1 Signaling	1.42		0.0625	ADCY5,ADCY6,GNAQ,GUCY1B1,IL1R1,PRKAR2B
Guanosine Nucleotides Degradation III	1.37		0.154	NT5C2,NT5C3B
Urate Biosynthesis/Inosine 5'-phosphate Degradation	1.31		0.143	NT5C2,NT5C3B
Antiproliferative Role of Somatostatin Receptor 2	1.31		0.0649	CDKN1A,GUCY1A2,GUCY1B1,KRAS,NPR1
Phototransduction Pathway	1.3		0.0741	GUCY1A2,GUCY1B1,NPR1,PRKAR2B
